# Supplementary material for: Phosphorylation of DGCR8 Increases Its Intracellular Stability and Induces a Progrowth miRNA Profile
Source: Cell Rep. Author manuscript; Available in PMC 2014 Nov 27. (PMC3892995; doi:10.1016/j.celrep.2013.10.017)
Supplement: 2 [file NIHMS542053-supplement-2.xlsx]

## Sheet: S4- miRNAs 2fold up
mature miRNA	Total Read Counts	miRNA precursor	Average Log2(Mim23/Mu23)	STDERR Log2(Mim23/Mut23)	Average Log2(Mim23/WT)	STDERR Log2(Mim23/WT)
hsa-miR-10a-5p	282648	hsa-mir-10a	1.12792	0.215928	1.04607	0.148538
hsa-miR-10b-5p	47719	hsa-mir-10b	5.01911	1.12091	3.58462	1.59485
hsa-miR-139-5p	27731	hsa-mir-139	1.06623	0.34359	1.64801	0.242128
hsa-miR-149-5p	21760	hsa-mir-149	1.32848	0.221472	1.14364	0.414696
hsa-miR-582-3p	10484	hsa-mir-582	2.20586	0.528838	1.74306	0.514509
hsa-miR-548k	10428	hsa-mir-548k	1.42114	0.0551505	1.06112	0.52422
hsa-miR-582-5p	7586	hsa-mir-582	2.48552	0.384241	1.95752	0.214834
hsa-miR-3158-3p	6155	hsa-mir-3158-2	1.85624	0.300232	1.18249	0.483221
hsa-miR-3158-3p	6154	hsa-mir-3158-1	1.85554	0.299709	1.18179	0.483547
hsa-miR-641	6107	hsa-mir-641	1.66017	0.18463	1.33309	0.247172
hsa-miR-1304-5p	6067	hsa-mir-1304	2.23825	0.303847	2.10604	0.991151
hsa-miR-330-3p	3574	hsa-mir-330	1.04386	0.167382	1.01839	0.251857
hsa-miR-2116-3p	3161	hsa-mir-2116	1.81493	0.263469	1.33266	0.702521
hsa-miR-4482-3p	2400	hsa-mir-4482	1.87897	0.257583	1.31151	0.43491
hsa-miR-4664-3p	2137	hsa-mir-4664	1.76318	0.313423	1.31046	0.651635
hsa-miR-4652-5p	1907	hsa-mir-4652	1.22765	0.431178	1.09241	0.45546
hsa-miR-139-3p	1862	hsa-mir-139	1.18322	0.112674	1.7529	0.330844
hsa-miR-3690	1129	hsa-mir-3690-2	5.48587	0.602068	4.18593	1.75389
hsa-miR-3690	1129	hsa-mir-3690-1	5.48587	0.602068	4.18593	1.75389
hsa-miR-5699	1050	hsa-mir-5699	1.583	0.158808	1.46982	1.00228
hsa-miR-548am-3p	1044	hsa-mir-548am	1.31412	0.299978	1.79644	1.3154
hsa-miR-3691-5p	997	hsa-mir-3691	2.45128	0.268283	2.30951	0.408719
hsa-miR-576-3p	981	hsa-mir-576	1.58964	0.556245	1.12194	0.351108
hsa-miR-126-3p	979	hsa-mir-126	1.42538	0.253504	1.48276	0.381323
hsa-miR-1266	926	hsa-mir-1266	2.15162	0.830343	1.27616	0.882677
hsa-miR-548l	903	hsa-mir-548l	1.37556	0.131147	1.25513	0.689498
hsa-miR-491-5p	845	hsa-mir-491	2.54813	0.193897	2.07707	0.478406
hsa-miR-548d-5p	844	hsa-mir-548d-2	1.67434	0.424727	1.20896	0.413929
hsa-miR-3187-3p	824	hsa-mir-3187	1.41953	0.319474	1.52579	0.413155
hsa-miR-3130-5p	810	hsa-mir-3130-2	1.87159	0.235673	1.47057	0.530107
hsa-miR-3944-3p	778	hsa-mir-3944	1.89887	0.308614	1.31699	0.58734
hsa-miR-346	762	hsa-mir-346	1.74301	0.285677	1.49562	0.00922384
hsa-miR-3163	756	hsa-mir-3163	1.97157	0.435716	1.37581	0.896138
hsa-miR-3130-5p	746	hsa-mir-3130-1	1.99931	0.309548	1.34912	0.537272
hsa-miR-3179	741	hsa-mir-3179-1	1.27682	0.426392	1.13813	0.342709
hsa-miR-3179	741	hsa-mir-3179-3	1.27682	0.426392	1.13813	0.342709
hsa-miR-3179	741	hsa-mir-3179-2	1.27682	0.426392	1.13813	0.342709
hsa-miR-2355-5p	726	hsa-mir-2355	1.59129	0.149696	1.02322	0.62264
hsa-miR-3918	683	hsa-mir-3918	2.69994	0.259982	1.74997	1.00571
hsa-miR-1247-5p	635	hsa-mir-1247	1.2339	0.0736019	1.30683	0.508884
hsa-miR-10a-3p	579	hsa-mir-10a	1.27706	0.406467	1.24542	0.380876
hsa-miR-548d-5p	570	hsa-mir-548d-1	1.32909	0.466208	1.52487	0.266903
hsa-miR-548p	560	hsa-mir-548p	2.2007	0.574979	1.71861	0.709768
hsa-miR-4731-5p	558	hsa-mir-4731	1.96317	0.0965715	1.28118	0.712704
hsa-miR-548ah-3p	484	hsa-mir-548ah	2.39281	0.852557	1.63674	0.749679
hsa-miR-624-5p	459	hsa-mir-624	1.5785	0.159231	1.0828	0.375256
hsa-miR-3150a-5p	453	hsa-mir-3150a	3.27611	0.4476	2.568	0.599431
hsa-miR-1245a	417	hsa-mir-1245a	1.48906	0.141322	1.64646	0.48572
hsa-miR-610	409	hsa-mir-610	2.12579	0.141241	1.54083	0.463064
hsa-miR-3074-5p	387	hsa-mir-3074	1.72893	0.642801	1.47578	0.34755
hsa-miR-675-5p	339	hsa-mir-675	3.51519	0.618839	2.83096	0.475075
hsa-miR-3175	320	hsa-mir-3175	2.98939	0.367829	2.26532	0.937161
hsa-miR-4797-3p	310	hsa-mir-4797	1.19048	0.513483	1.13828	0.408087
hsa-miR-4482-5p	298	hsa-mir-4482	1.109	0.159749	1.07729	0.121796
hsa-miR-3619-5p	274	hsa-mir-3619	2.05803	0.447382	2.1088	0.684583
hsa-miR-184	254	hsa-mir-184	2.30746	1.04627	2.10574	0.591745
hsa-miR-548as-5p	246	hsa-mir-548as	1.07563	0.419158	2.04551	0.603891
hsa-miR-147b	228	hsa-mir-147b	1.69148	0.136377	1.00595	0.944838
hsa-miR-675-3p	210	hsa-mir-675	3.04206	0.392775	2.8933	0.591078
hsa-miR-3155a	207	hsa-mir-3155a	2.11169	0.206631	2.62514	0.719026
hsa-miR-381-3p	187	hsa-mir-381	3.41687	1.19132	3.6933	0.227489
hsa-miR-3190-3p	181	hsa-mir-3190	2.62301	0.264795	2.11826	0.828767
hsa-miR-4440	157	hsa-mir-4440	1.15478	0.216844	1.35189	0.666037
hsa-miR-3170	147	hsa-mir-3170	2.13153	0.364075	1.1719	0.31497
hsa-miR-3150a-3p	136	hsa-mir-3150a	1.99594	0.368447	1.94566	0.701669
hsa-miR-5009-5p	133	hsa-mir-5009	1.25232	0.777878	1.04261	0.136008
hsa-miR-3682-3p	127	hsa-mir-3682	3.12467	0.0681269	2.46584	0.767974
hsa-miR-5008-3p	126	hsa-mir-5008	2.57152	0.257389	2.4582	0.548878
hsa-miR-4799-5p	119	hsa-mir-4799	1.61431	0.325953	1.62707	0.73641
hsa-miR-4474-3p	108	hsa-mir-4474	1.65583	0.917929	1.1267	0.157221
hsa-miR-4684-5p	92	hsa-mir-4684	1.62914	0.74171	1.00389	0.706248
hsa-miR-3191-3p	87	hsa-mir-3191	1.34096	0.179422	1.8825	0.625184
hsa-miR-3191-5p	80	hsa-mir-3191	2.79022	0.371959	2.75012	0.446278
hsa-miR-4706	77	hsa-mir-4706	1.57195	0.898038	2.42789	0.975355
hsa-miR-3131	72	hsa-mir-3131	1.82828	0.243302	1.30314	0.551897

## Sheet: S5- miRNAs 2fold down
mature miRNA	Total Read Counts	miRNA precursor	Average Log2(Mim23/Mu23)	STDERR Log2(Mim23/Mut23)	Average Log2(Mim23/WT)	STDERR Log2(Mim23/WT)
hsa-miR-129-5p	474	hsa-mir-129-1	-1.52045	0.0342391	-2.12589	0.499957
hsa-miR-129-5p	470	hsa-mir-129-2	-1.51291	0.0369746	-2.12873	0.497074
hsa-miR-3960	388	hsa-mir-3960	-1.47045	0.666095	-1.74559	0.712637
hsa-miR-664a-5p	255	hsa-mir-664a	-1.71134	0.782207	-1.48988	0.809367
hsa-miR-4488	126	hsa-mir-4488	-1.68464	0.663223	-1.06294	0.4646
hsa-miR-4532	57	hsa-mir-4532	-1.91285	0.700844	-1.30419	0.494075
hsa-miR-129-1-3p	50	hsa-mir-129-1	-1.0974	0.357274	-1.56883	0.0726838

## Sheet: S6- remaining miRNAs
mature miRNA	Total Read Counts	miRNA precursor	Average Log2(Mim23/Mu23)	STDERR Log2(Mim23/Mut23)	Average Log2(Mim23/WT)	STDERR Log2(Mim23/WT)
hsa-let-7a-5p	4627100	hsa-let-7a-1	-0.429795	-0.369928	0.0917327	0.171862
hsa-let-7a-3p	908	hsa-let-7a-1	0.150385	0.121981	0.150682	0.431632
hsa-let-7a-5p	4627480	hsa-let-7a-2	-0.429898	-0.369906	0.0919539	0.171986
hsa-let-7a-2-3p	457	hsa-let-7a-2	0.273422	-0.294598	0.253433	0.216057
hsa-let-7a-5p	4624130	hsa-let-7a-3	-0.429637	-0.370548	0.091665	0.172044
hsa-let-7a-3p	879	hsa-let-7a-3	0.227104	0.252832	0.194558	0.537416
hsa-let-7b-5p	613423	hsa-let-7b	-0.374369	-0.355039	0.0889496	0.155256
hsa-let-7b-3p	16648	hsa-let-7b	-0.205091	-0.422119	0.124109	0.255125
hsa-let-7c	335696	hsa-let-7c	0.00396076	0.0423516	0.17541	0.22182
hsa-let-7d-5p	186030	hsa-let-7d	-0.130551	-0.0646611	0.121563	0.310005
hsa-let-7d-3p	30641	hsa-let-7d	0.0944154	0.199504	0.163703	0.158837
hsa-let-7e-5p	397716	hsa-let-7e	0.625172	0.696355	0.071854	0.110435
hsa-let-7e-3p	2653	hsa-let-7e	0.693599	0.615363	0.256084	0.205729
hsa-let-7f-5p	1107820	hsa-let-7f-1	-0.0811387	0.0604523	0.0696618	0.0902336
hsa-let-7f-1-3p	1092	hsa-let-7f-1	0.169211	-0.14643	0.0865154	0.19429
hsa-let-7f-5p	1118850	hsa-let-7f-2	-0.0786709	0.066172	0.0677275	0.0910249
hsa-let-7g-5p	625202	hsa-let-7g	-0.489619	-0.262031	0.142012	0.0796518
hsa-let-7i-5p	3300380	hsa-let-7i	0.258649	0.251047	0.0857687	0.105774
hsa-let-7i-3p	6119	hsa-let-7i	0.143285	0.257895	0.126699	0.0551238
hsa-miR-100-5p	535520	hsa-mir-100	-0.0924114	-0.036617	0.113905	0.0852229
hsa-miR-101-3p	9378	hsa-mir-101-1	-0.193773	-0.100875	0.28961	0.294763
hsa-miR-101-3p	9559	hsa-mir-101-2	-0.207073	-0.108576	0.300252	0.297849
hsa-miR-103a-3p	182413	hsa-mir-103a-1	-0.0991412	0.109446	0.0345513	0.0188887
hsa-miR-103a-3p	183631	hsa-mir-103a-2	-0.096783	0.110671	0.0351631	0.0184522
hsa-miR-105-5p	7925	hsa-mir-105-1	0.277803	0.167831	0.128881	0.173912
hsa-miR-105-3p	704	hsa-mir-105-1	0.787117	0.97391	0.126108	0.0993029
hsa-miR-105-5p	7925	hsa-mir-105-2	0.277803	0.167831	0.128881	0.173912
hsa-miR-105-3p	728	hsa-mir-105-2	0.811694	0.989854	0.141443	0.0825582
hsa-miR-106a-5p	589	hsa-mir-106a	-0.424552	0.0197583	0.0441587	0.0591977
hsa-miR-106b-5p	8017	hsa-mir-106b	-0.106217	0.0651867	0.18922	0.205815
hsa-miR-106b-3p	38578	hsa-mir-106b	-0.0644408	-0.112893	0.0270808	0.129488
hsa-miR-107	29678	hsa-mir-107	-0.298184	-0.0328963	0.0995801	0.00519062
hsa-miR-1180	23603	hsa-mir-1180	0.557143	0.558391	0.149368	0.292537
hsa-miR-1226-5p	47	hsa-mir-1226	-0.0939144	1.16334	0.11711	0.697306
hsa-miR-1226-3p	159	hsa-mir-1226	-1.08861	-0.48085	0.229531	0.527416
hsa-miR-1246	4179	hsa-mir-1246	-0.0361761	-0.476755	0.424979	0.380241
hsa-miR-1248	131	hsa-mir-1248	-0.266811	-0.727976	0.218392	0.179841
hsa-miR-1249	4476	hsa-mir-1249	-0.0389263	-0.331854	0.22127	0.477905
hsa-miR-1254	1474	hsa-mir-1254-1	-0.587038	-0.727387	0.15089	0.172323
hsa-miR-1254	1471	hsa-mir-1254-2	-0.59787	-0.741457	0.151121	0.166629
hsa-miR-1255a	804	hsa-mir-1255a	0.0239968	0.202039	0.0826029	0.274841
hsa-miR-1255b-5p	204	hsa-mir-1255b-1	0.305366	0.350811	0.836433	0.614887
hsa-miR-1255b-5p	204	hsa-mir-1255b-2	0.305366	0.350811	0.836433	0.614887
hsa-miR-1256	39	hsa-mir-1256	0.522705	0.274685	0.440869	1.42396
hsa-miR-125a-5p	510766	hsa-mir-125a	0.296179	0.259061	0.238217	0.141013
hsa-miR-125a-3p	4732	hsa-mir-125a	0.540964	0.482879	0.112429	0.200583
hsa-miR-125b-5p	129473	hsa-mir-125b-1	-0.0446326	-0.212839	0.0695028	0.131524
hsa-miR-125b-1-3p	9442	hsa-mir-125b-1	0.253109	-0.296694	0.155624	0.0924731
hsa-miR-125b-5p	128677	hsa-mir-125b-2	-0.0363375	-0.208698	0.0731421	0.130293
hsa-miR-125b-2-3p	41671	hsa-mir-125b-2	0.322614	0.0418843	0.172568	0.0241279
hsa-miR-1260a	79191	hsa-mir-1260a	-0.437568	-0.281264	0.16103	0.151901
hsa-miR-1260b	84654	hsa-mir-1260b	-0.421966	-0.259609	0.15574	0.153673
hsa-miR-1262	1160	hsa-mir-1262	1.04399	0.801243	0.528702	0.629747
hsa-miR-1268a	4321	hsa-mir-1268a	-0.354461	-0.672126	0.307694	0.201359
hsa-miR-1268b	4539	hsa-mir-1268b	-0.370209	-0.666472	0.310869	0.172923
hsa-miR-1271-5p	6894	hsa-mir-1271	0.571296	0.302464	0.204039	0.342297
hsa-miR-1271-3p	86	hsa-mir-1271	0.412363	0.609975	0.339049	0.075003
hsa-miR-1273c	161	hsa-mir-1273c	0.508579	0.391374	0.250675	0.4034
hsa-miR-1273d	190	hsa-mir-1273d	0.111834	-0.0455616	0.457963	0.288026
hsa-miR-1273g-3p	192	hsa-mir-1273g	-0.458786	-0.476037	0.249977	0.115249
hsa-miR-1275	485	hsa-mir-1275	-0.485388	-0.563508	0.429184	0.102232
hsa-miR-1276	987	hsa-mir-1276	0.713501	0.69866	0.150367	0.476948
hsa-miR-1278	646	hsa-mir-1278	0.218903	0.512853	0.248104	0.495043
hsa-miR-128	39847	hsa-mir-128-1	0.857875	0.764368	0.186678	0.229839
hsa-miR-128	31427	hsa-mir-128-2	0.861039	0.736748	0.203145	0.223338
hsa-miR-1284	229	hsa-mir-1284	1.34848	0.923001	0.226221	0.458933
hsa-miR-1285-5p	310	hsa-mir-1285-1	0.356971	-0.219586	0.331576	0.219743
hsa-miR-1285-3p	3040	hsa-mir-1285-1	0.161053	-0.193758	0.261567	0.0636378
hsa-miR-1285-3p	2590	hsa-mir-1285-2	0.118123	-0.250646	0.232014	0.0663293
hsa-miR-1287	2597	hsa-mir-1287	0.416617	0.133609	0.179533	0.512973
hsa-miR-1290	804	hsa-mir-1290	-0.243286	-0.5867	0.444352	0.280269
hsa-miR-1291	395	hsa-mir-1291	-0.439049	-0.0747021	0.155905	0.177383
hsa-miR-1292-5p	415	hsa-mir-1292	-0.0104757	-0.150068	0.0981072	0.14883
hsa-miR-1293	164	hsa-mir-1293	-0.842405	-0.789935	0.22388	0.178074
hsa-miR-1294	2763	hsa-mir-1294	1.42158	0.844791	0.25663	0.697797
hsa-miR-1296	12387	hsa-mir-1296	0.705247	0.72116	0.22178	0.0901664
hsa-miR-1299	188	hsa-mir-1299	0.302179	-0.279016	0.671033	0.466732
hsa-miR-1301	3657	hsa-mir-1301	0.996157	0.700901	0.112889	0.410092
hsa-miR-1303	6508	hsa-mir-1303	0.298858	0.0918308	0.0389174	0.158533
hsa-miR-1304-3p	72431	hsa-mir-1304	1.02282	0.863914	0.179646	0.484159
hsa-miR-1306-5p	733	hsa-mir-1306	0.679003	0.389043	0.305725	0.401303
hsa-miR-1306-3p	336	hsa-mir-1306	0.538858	0.278758	0.222415	0.246181
hsa-miR-1307-5p	12755	hsa-mir-1307	0.280246	0.909231	0.118645	0.145416
hsa-miR-1307-3p	82594	hsa-mir-1307	0.173758	0.21778	0.0729849	0.0478674
hsa-miR-130a-3p	26630	hsa-mir-130a	-0.370985	-0.148709	0.169018	0.183002
hsa-miR-130b-5p	10176	hsa-mir-130b	-0.0210253	-0.0794285	0.151149	0.264532
hsa-miR-130b-3p	27730	hsa-mir-130b	0.0496547	0.192575	0.116977	0.0800229
hsa-miR-132-5p	1547	hsa-mir-132	0.142637	0.21993	0.24648	0.0259009
hsa-miR-132-3p	8961	hsa-mir-132	0.573	0.579305	0.196217	0.208721
hsa-miR-133a	2154	hsa-mir-133a-1	2.22337	0.994644	0.326912	0.692255
hsa-miR-133a	2154	hsa-mir-133a-2	2.22337	0.994644	0.326912	0.692255
hsa-miR-133b	104	hsa-mir-133b	2.23361	0.666561	0.882371	0.303887
hsa-miR-1343	1668	hsa-mir-1343	1.18402	0.814167	0.349066	0.650725
hsa-miR-137	361	hsa-mir-137	-1.14821	-0.480191	0.471691	0.318695
hsa-miR-138-5p	12192	hsa-mir-138-1	-0.203232	0.456309	0.243543	0.385517
hsa-miR-138-1-3p	331	hsa-mir-138-1	0.367642	-0.120667	0.284632	0.232848
hsa-miR-138-5p	11417	hsa-mir-138-2	-0.232222	0.50516	0.248494	0.492694
hsa-miR-140-5p	1040	hsa-mir-140	-0.0686412	-0.112875	0.340051	0.189585
hsa-miR-140-3p	49332	hsa-mir-140	-0.057021	0.234558	0.194727	0.147561
hsa-miR-143-5p	565	hsa-mir-143	-0.260154	-0.730898	0.450523	0.309941
hsa-miR-143-3p	237214	hsa-mir-143	-0.0718722	-0.53936	0.345541	0.43012
hsa-miR-145-5p	12979	hsa-mir-145	-0.25623	-0.788953	0.263514	0.112184
hsa-miR-145-3p	1034	hsa-mir-145	-0.0920897	-0.829101	0.175513	0.354836
hsa-miR-146a-5p	115083	hsa-mir-146a	0.495642	-0.510081	0.465565	1.39502
hsa-miR-146b-5p	12477	hsa-mir-146b	0.364202	-0.262634	0.262855	0.0927289
hsa-miR-146b-3p	300	hsa-mir-146b	-0.184821	-0.156887	0.190924	0.348955
hsa-miR-148a-5p	1036	hsa-mir-148a	1.10616	0.908325	0.196952	0.563155
hsa-miR-148a-3p	12108	hsa-mir-148a	0.835035	0.548836	0.476816	0.311472
hsa-miR-148b-5p	3814	hsa-mir-148b	0.13023	0.26305	0.113598	0.127081
hsa-miR-148b-3p	254275	hsa-mir-148b	-0.0213241	0.0783031	0.105731	0.218107
hsa-miR-151a-5p	340344	hsa-mir-151a	0.501367	0.733407	0.178381	0.22839
hsa-miR-151a-3p	452050	hsa-mir-151a	0.174975	0.193968	0.0579421	0.0544485
hsa-miR-151b	7428	hsa-mir-151b	0.479657	0.755332	0.204133	0.259767
hsa-miR-152	16713	hsa-mir-152	0.927295	0.878576	0.139667	0.143947
hsa-miR-155-5p	102422	hsa-mir-155	0.0321077	0.0820286	0.146854	0.116273
hsa-miR-15a-5p	6533	hsa-mir-15a	-0.484958	-0.250725	0.417454	0.258026
hsa-miR-15b-5p	84042	hsa-mir-15b	-0.400996	-0.140538	0.13677	0.0587234
hsa-miR-15b-3p	6416	hsa-mir-15b	-0.0477412	0.171036	0.161766	0.253716
hsa-miR-16-5p	418712	hsa-mir-16-1	-0.197692	0.158428	0.198761	0.332097
hsa-miR-16-5p	418457	hsa-mir-16-2	-0.190513	0.166966	0.19557	0.333087
hsa-miR-16-2-3p	6139	hsa-mir-16-2	-0.164597	-0.0139046	0.11411	0.365345
hsa-miR-17-5p	85099	hsa-mir-17	-0.321786	0.113004	0.057839	0.129344
hsa-miR-17-3p	4544	hsa-mir-17	-0.0973158	-0.0549995	0.0448422	0.209185
hsa-miR-181a-5p	3760030	hsa-mir-181a-1	-0.464861	-0.33459	0.177609	0.0948636
hsa-miR-181a-3p	26604	hsa-mir-181a-1	-0.387545	-0.319765	0.137513	0.31033
hsa-miR-181a-5p	3759730	hsa-mir-181a-2	-0.464929	-0.334371	0.177719	0.095094
hsa-miR-181a-2-3p	124018	hsa-mir-181a-2	0.0614468	-0.0259904	0.143792	0.16737
hsa-miR-181b-5p	418680	hsa-mir-181b-1	-0.295228	-0.434837	0.124896	0.0807593
hsa-miR-181b-5p	453884	hsa-mir-181b-2	-0.283416	-0.407009	0.126162	0.0802868
hsa-miR-181c-5p	63478	hsa-mir-181c	0.198038	0.171128	0.226016	0.183799
hsa-miR-181c-3p	22931	hsa-mir-181c	0.0916923	0.100371	0.232837	0.295689
hsa-miR-181d	49663	hsa-mir-181d	0.276514	-0.0490307	0.271565	0.351005
hsa-miR-182-5p	379768	hsa-mir-182	-0.165557	0.00404852	0.385383	0.0733753
hsa-miR-183-5p	44910	hsa-mir-183	0.0987455	0.223785	0.257575	0.0898084
hsa-miR-183-3p	499	hsa-mir-183	0.240628	0.550971	0.409838	0.0816955
hsa-miR-185-5p	4451	hsa-mir-185	0.0178001	-0.184417	0.160141	0.233268
hsa-miR-185-3p	676	hsa-mir-185	0.25907	-0.180193	0.149376	0.304386
hsa-miR-186-5p	262054	hsa-mir-186	0.120148	0.185047	0.087178	0.156929
hsa-miR-187-3p	77	hsa-mir-187	0.762418	0.904299	0.212312	0.318942
hsa-miR-18a-5p	2236	hsa-mir-18a	0.0867285	0.201755	0.109817	0.440186
hsa-miR-18a-3p	3322	hsa-mir-18a	-0.193259	-0.0591033	0.233484	0.311463
hsa-miR-1908	2865	hsa-mir-1908	0.954926	0.568639	0.2631	0.640365
hsa-miR-191-5p	1292260	hsa-mir-191	-0.00287733	-0.0838179	0.231812	0.196527
hsa-miR-191-3p	950	hsa-mir-191	-0.158173	-0.106314	0.308061	0.207829
hsa-miR-1910	916	hsa-mir-1910	1.18392	0.831649	0.664786	0.361644
hsa-miR-1913	43	hsa-mir-1913	-1.92508	-0.948564	0.774676	0.667554
hsa-miR-1914-5p	204	hsa-mir-1914	0.0680194	-0.773993	0.787924	0.211731
hsa-miR-1915-5p	55	hsa-mir-1915	0.265548	0.446709	0.379305	0.294269
hsa-miR-192-5p	9024	hsa-mir-192	0.357007	0.445065	0.197251	0.19273
hsa-miR-193a-5p	22590	hsa-mir-193a	-0.125407	-0.347644	0.240491	0.290613
hsa-miR-193b-5p	3487	hsa-mir-193b	-0.148131	-0.528159	0.099967	0.102326
hsa-miR-193b-3p	183003	hsa-mir-193b	0.0614136	-0.00970992	0.140435	0.260506
hsa-miR-194-5p	670	hsa-mir-194-1	0.111078	0.354172	0.39193	0.158295
hsa-miR-194-5p	840	hsa-mir-194-2	0.37135	0.510611	0.236813	0.11266
hsa-miR-194-3p	43	hsa-mir-194-2	1.14212	0.572202	0.401302	0.353659
hsa-miR-195-5p	608	hsa-mir-195	-0.705312	-0.399056	0.679835	0.260991
hsa-miR-195-3p	311	hsa-mir-195	0.089456	-0.126881	0.11985	0.331144
hsa-miR-196a-5p	70629	hsa-mir-196a-1	0.246985	0.240376	0.0971969	0.165279
hsa-miR-196a-5p	95446	hsa-mir-196a-2	0.163399	0.200607	0.0963743	0.179141
hsa-miR-196b-5p	7008	hsa-mir-196b	0.459549	0.472481	0.0999064	0.162039
hsa-miR-197-5p	149	hsa-mir-197	0.335281	-0.188711	0.601117	0.186494
hsa-miR-197-3p	45399	hsa-mir-197	0.304176	0.149036	0.197559	0.379338
hsa-miR-1972	59	hsa-mir-1972-1	0.0798419	0.147328	0.330675	0.297939
hsa-miR-1972	59	hsa-mir-1972-2	0.0798419	0.147328	0.330675	0.297939
hsa-miR-199a-3p	366	hsa-mir-199a-1	-0.762497	-0.646772	1.02965	1.27058
hsa-miR-199a-3p	377	hsa-mir-199a-2	-0.769789	-0.652109	1.03044	1.26702
hsa-miR-199b-3p	366	hsa-mir-199b	-0.762497	-0.646772	1.02965	1.27058
hsa-miR-19a-3p	187	hsa-mir-19a	0.795368	0.160951	0.441141	0.11794
hsa-miR-19b-1-5p	112	hsa-mir-19b-1	0.121439	0.293529	0.54798	0.80868
hsa-miR-19b-3p	2107	hsa-mir-19b-1	0.167883	-0.284353	0.0315707	0.328575
hsa-miR-19b-3p	2128	hsa-mir-19b-2	0.185014	-0.279391	0.0411842	0.336252
hsa-miR-200b-3p	712	hsa-mir-200b	0.171633	-0.321136	0.563195	0.286895
hsa-miR-200c-3p	576	hsa-mir-200c	0.273462	0.642745	0.522258	0.258201
hsa-miR-203a	1691	hsa-mir-203a	0.456042	0.331243	0.34444	0.564281
hsa-miR-20a-5p	80683	hsa-mir-20a	-0.492966	-0.0315137	0.173104	0.210492
hsa-miR-20b-5p	169	hsa-mir-20b	-0.287102	0.192728	0.273801	0.357561
hsa-miR-21-5p	2941550	hsa-mir-21	0.239258	0.362685	0.31854	0.312664
hsa-miR-21-3p	812831	hsa-mir-21	0.0483912	0.323732	0.423162	0.313294
hsa-miR-210	23580	hsa-mir-210	-0.111756	-0.44112	0.549782	0.24629
hsa-miR-2110	2051	hsa-mir-2110	0.0843755	-0.263402	0.162071	0.359532
hsa-miR-212-5p	720	hsa-mir-212	-0.155838	-0.494689	0.0606269	0.300895
hsa-miR-212-3p	734	hsa-mir-212	0.0843126	-0.362483	0.395004	0.273296
hsa-miR-218-5p	1761	hsa-mir-218-1	0.359267	0.721664	0.20622	0.125098
hsa-miR-218-5p	1622	hsa-mir-218-2	0.34039	0.810065	0.169952	0.0945019
hsa-miR-219-1-3p	878	hsa-mir-219-1	0.639028	0.261437	0.140777	0.201762
hsa-miR-22-5p	1376	hsa-mir-22	0.154739	0.065701	0.142456	0.139577
hsa-miR-22-3p	989443	hsa-mir-22	0.569872	0.405948	0.150963	0.121921
hsa-miR-221-5p	13288	hsa-mir-221	0.153643	0.0936339	0.0755996	0.156099
hsa-miR-221-3p	308451	hsa-mir-221	-0.0579472	-0.098549	0.108982	0.117715
hsa-miR-222-5p	5681	hsa-mir-222	0.54226	0.143594	0.231028	0.221452
hsa-miR-222-3p	311936	hsa-mir-222	0.138495	0.0927448	0.0696308	0.160057
hsa-miR-224-5p	164868	hsa-mir-224	-0.227704	-0.307766	0.119908	0.130983
hsa-miR-224-3p	1758	hsa-mir-224	-0.327734	-0.353469	0.220027	0.0758207
hsa-miR-2277-5p	3254	hsa-mir-2277	0.30681	0.232806	0.190089	0.307392
hsa-miR-2277-3p	804	hsa-mir-2277	0.115602	-0.18557	0.289405	0.393095
hsa-miR-2278	195	hsa-mir-2278	-0.580047	-0.908363	0.272361	0.507182
hsa-miR-2355-3p	3113	hsa-mir-2355	0.974914	0.842129	0.093682	0.410003
hsa-miR-23a-5p	5941	hsa-mir-23a	0.436179	0.0688475	0.338297	0.373435
hsa-miR-23a-3p	202317	hsa-mir-23a	0.252663	0.123472	0.0971533	0.13102
hsa-miR-23b-5p	1111	hsa-mir-23b	0.00407002	-0.0801371	0.168577	0.211332
hsa-miR-23b-3p	205452	hsa-mir-23b	-0.512809	-0.401359	0.0777203	0.140771
hsa-miR-23c	109	hsa-mir-23c	-0.23991	-0.219904	0.276829	0.211092
hsa-miR-24-1-5p	241	hsa-mir-24-1	0.272806	0.202975	0.362381	0.0491091
hsa-miR-24-3p	170596	hsa-mir-24-1	0.12265	0.0366923	0.0377202	0.177284
hsa-miR-24-3p	169326	hsa-mir-24-2	0.121648	0.0363358	0.0367439	0.176679
hsa-miR-24-2-5p	3384	hsa-mir-24-2	0.161131	0.0426699	0.135777	0.324821
hsa-miR-25-5p	5686	hsa-mir-25	0.36037	0.0932424	0.168597	0.220359
hsa-miR-25-3p	503416	hsa-mir-25	0.49812	0.486249	0.00727201	0.114407
hsa-miR-2682-5p	4141	hsa-mir-2682	-0.0783807	0.137657	0.0559062	0.419214
hsa-miR-2682-3p	526	hsa-mir-2682	-0.292818	-0.298229	0.223643	0.267422
hsa-miR-26a-5p	727045	hsa-mir-26a-1	-0.287567	-0.100195	0.145079	0.0709752
hsa-miR-26a-5p	727780	hsa-mir-26a-2	-0.287251	-0.0999142	0.145134	0.0710035
hsa-miR-26b-5p	227963	hsa-mir-26b	0.0973051	0.197498	0.129442	0.184521
hsa-miR-26b-3p	1644	hsa-mir-26b	-0.24188	-0.0702518	0.025276	0.161908
hsa-miR-27a-5p	11563	hsa-mir-27a	0.351535	0.292436	0.176138	0.102531
hsa-miR-27a-3p	129321	hsa-mir-27a	0.517365	0.0423668	0.0421662	0.182326
hsa-miR-27b-5p	14197	hsa-mir-27b	-0.280097	-0.398895	0.116436	0.259855
hsa-miR-27b-3p	2403650	hsa-mir-27b	0.0176504	0.116427	0.0729784	0.088517
hsa-miR-28-5p	19398	hsa-mir-28	0.0243069	0.0547729	0.1632	0.106234
hsa-miR-28-3p	275582	hsa-mir-28	0.395278	0.33245	0.164234	0.0367169
hsa-miR-296-5p	10063	hsa-mir-296	-0.689944	-0.640041	0.0629591	0.163369
hsa-miR-296-3p	11928	hsa-mir-296	-0.912565	-0.904825	0.104086	0.125377
hsa-miR-2964a-5p	245	hsa-mir-2964a	0.545381	0.299448	0.128582	0.573139
hsa-miR-29a-5p	226	hsa-mir-29a	1.43007	-0.23712	0.555249	0.171655
hsa-miR-29a-3p	50713	hsa-mir-29a	-0.550482	-0.325184	0.219342	0.0510882
hsa-miR-29b-1-5p	668	hsa-mir-29b-1	-0.548776	0.117153	0.511655	0.361642
hsa-miR-301a-5p	295	hsa-mir-301a	0.0220133	0.422256	0.0966912	0.197923
hsa-miR-3074-3p	60	hsa-mir-3074	0.630504	0.307382	0.137549	0.173439
hsa-miR-30a-5p	3070380	hsa-mir-30a	-0.328421	0.168488	0.226506	0.196722
hsa-miR-30a-3p	131981	hsa-mir-30a	0.285381	0.37364	0.0805983	0.0580098
hsa-miR-30b-5p	25705	hsa-mir-30b	-0.469481	0.246519	0.251779	0.349873
hsa-miR-30b-3p	1783	hsa-mir-30b	-0.0104758	-0.0843443	0.143147	0.246691
hsa-miR-30c-5p	252142	hsa-mir-30c-1	-0.11457	0.123142	0.0394889	0.0920702
hsa-miR-30c-1-3p	925	hsa-mir-30c-1	-0.450052	-0.705735	0.150775	0.113271
hsa-miR-30c-5p	252228	hsa-mir-30c-2	-0.114631	0.123997	0.0389062	0.0926068
hsa-miR-30c-2-3p	14496	hsa-mir-30c-2	-0.130144	-0.0406995	0.141506	0.16236
hsa-miR-30d-5p	743881	hsa-mir-30d	-0.00160437	0.0775389	0.0671624	0.0815131
hsa-miR-30d-3p	2628	hsa-mir-30d	-0.11035	0.171865	0.136498	0.336966
hsa-miR-30e-5p	75953	hsa-mir-30e	-0.414223	-0.135772	0.200565	0.149099
hsa-miR-30e-3p	11736	hsa-mir-30e	0.282926	0.385964	0.0994231	0.17347
hsa-miR-31-5p	254779	hsa-mir-31	-0.294269	-0.273956	0.236139	0.162439
hsa-miR-31-3p	3754	hsa-mir-31	-0.506408	-0.480838	0.234148	0.384975
hsa-miR-3116	47	hsa-mir-3116-1	-0.241713	-0.149475	0.212344	0.857739
hsa-miR-3116	47	hsa-mir-3116-2	-0.241713	-0.149475	0.212344	0.857739
hsa-miR-3120-3p	106	hsa-mir-3120	-0.383087	-0.343675	0.532652	0.938908
hsa-miR-3122	22	hsa-mir-3122	-0.0616388	0.550574	0.305164	0.465205
hsa-miR-3124-5p	84	hsa-mir-3124	0.142684	-0.4991	0.160964	0.928055
hsa-miR-3126-5p	497	hsa-mir-3126	1.17592	0.497145	0.620021	0.850332
hsa-miR-3126-3p	165	hsa-mir-3126	1.31333	0.309622	0.772178	0.813425
hsa-miR-3127-5p	251	hsa-mir-3127	1.0167	0.294252	0.37717	0.81106
hsa-miR-3127-3p	198	hsa-mir-3127	0.537156	0.750055	0.51478	0.656854
hsa-miR-3128	44	hsa-mir-3128	-0.204167	0.0470183	0.587002	0.272952
hsa-miR-3137	77	hsa-mir-3137	0.89845	0.261994	0.349765	0.941809
hsa-miR-3138	309	hsa-mir-3138	1.47645	0.665277	0.313188	0.503754
hsa-miR-3140-3p	167	hsa-mir-3140	0.348511	0.12217	0.554399	0.699177
hsa-miR-3146	56	hsa-mir-3146	1.08217	-0.027553	0.476344	0.523215
hsa-miR-3149	76	hsa-mir-3149	0.874384	0.896984	0.138657	0.671581
hsa-miR-3157-5p	145	hsa-mir-3157	1.47497	0.208179	0.334345	0.500108
hsa-miR-3157-3p	125	hsa-mir-3157	0.494704	0.17971	0.520407	0.24512
hsa-miR-3162-5p	82	hsa-mir-3162	2.15548	0.920396	0.251944	0.319432
hsa-miR-3164	166	hsa-mir-3164	0.968272	1.49876	0.58596	0.951153
hsa-miR-3165	42	hsa-mir-3165	-0.0292266	-0.27192	0.968673	0.270742
hsa-miR-3173-5p	1478	hsa-mir-3173	0.829486	0.489347	0.264484	0.567213
hsa-miR-3174	124	hsa-mir-3174	0.0924813	0.506978	0.300344	0.666937
hsa-miR-3176	1134	hsa-mir-3176	0.946306	1.17407	0.300245	0.684917
hsa-miR-3177-3p	403	hsa-mir-3177	0.18614	-0.821922	0.294107	0.438483
hsa-miR-3184-5p	112	hsa-mir-3184	0.175643	-0.34096	0.430693	0.0358413
hsa-miR-3187-5p	32	hsa-mir-3187	0.972267	2.32419	0.11587	0.301882
hsa-miR-3188	111	hsa-mir-3188	0.411035	0.474124	0.74961	0.49605
hsa-miR-32-3p	504	hsa-mir-32	-0.197569	0.85527	0.238715	0.450156
hsa-miR-3200-3p	827	hsa-mir-3200	1.34165	0.213038	0.83985	0.514159
hsa-miR-320a	197952	hsa-mir-320a	-0.103854	-0.119752	0.103364	0.15694
hsa-miR-320b	15224	hsa-mir-320b-1	-0.057082	-0.190638	0.0808272	0.157242
hsa-miR-320b	13775	hsa-mir-320b-2	-0.0342141	-0.204056	0.0919392	0.156287
hsa-miR-320c	5077	hsa-mir-320c-1	-0.0758777	-0.207048	0.182752	0.161636
hsa-miR-320c	4644	hsa-mir-320c-2	-0.0550338	-0.212656	0.183373	0.160978
hsa-miR-320d	1986	hsa-mir-320d-1	-0.0940323	-0.336886	0.279274	0.217132
hsa-miR-320d	1986	hsa-mir-320d-2	-0.0940323	-0.336886	0.279274	0.217132
hsa-miR-320e	57	hsa-mir-320e	-0.0145415	-0.437376	1.01496	0.509236
hsa-miR-324-5p	1732	hsa-mir-324	0.258773	0.942024	0.107056	0.269264
hsa-miR-324-3p	2472	hsa-mir-324	-0.10288	0.253622	0.165677	0.0746415
hsa-miR-326	1226	hsa-mir-326	0.0919556	0.156738	0.203628	0.114852
hsa-miR-328	550	hsa-mir-328	-0.690095	-0.821498	0.293714	0.581029
hsa-miR-330-5p	1559	hsa-mir-330	0.805953	0.881241	0.344472	0.392761
hsa-miR-331-5p	787	hsa-mir-331	0.55143	0.13005	0.183404	0.195412
hsa-miR-331-3p	10173	hsa-mir-331	0.122195	0.132883	0.206863	0.06969
hsa-miR-335-3p	13163	hsa-mir-335	0.379009	0.913191	0.230334	0.385382
hsa-miR-339-5p	9541	hsa-mir-339	0.502512	0.641416	0.188387	0.168906
hsa-miR-339-3p	5122	hsa-mir-339	0.499929	0.461756	0.202726	0.0655525
hsa-miR-33b-3p	1097	hsa-mir-33b	1.18019	0.463227	0.508227	0.273792
hsa-miR-340-5p	4318	hsa-mir-340	0.656559	0.772361	0.114224	0.276212
hsa-miR-340-3p	1105	hsa-mir-340	0.779731	0.714006	0.0888	0.173647
hsa-miR-342-5p	534	hsa-mir-342	0.197264	0.278186	0.317605	0.0514211
hsa-miR-342-3p	9021	hsa-mir-342	-0.108438	0.158293	0.0799235	0.177959
hsa-miR-345-5p	15353	hsa-mir-345	0.252143	0.114743	0.121297	0.189104
hsa-miR-34a-5p	29559	hsa-mir-34a	-0.319177	-0.112852	0.271073	0.2629
hsa-miR-3607-3p	2209	hsa-mir-3607	-0.260143	0.0234957	0.0412133	0.334246
hsa-miR-3609	151	hsa-mir-3609	-0.478861	-0.920166	0.198908	0.22039
hsa-miR-361-5p	21001	hsa-mir-361	-0.0517461	-0.0647749	0.0842566	0.0750829
hsa-miR-361-3p	16974	hsa-mir-361	0.108983	-0.0684143	0.219888	0.00757234
hsa-miR-3614-5p	69	hsa-mir-3614	0.241474	-0.144643	0.496816	0.348858
hsa-miR-3615	5559	hsa-mir-3615	-0.310823	-0.664483	0.166512	0.287196
hsa-miR-362-5p	2270	hsa-mir-362	0.806749	0.505808	0.322007	0.410242
hsa-miR-3622a-3p	62	hsa-mir-3622a	0.978436	-0.0964094	0.357897	0.68139
hsa-miR-3651	391	hsa-mir-3651	-0.222487	0.0240802	0.124445	0.371648
hsa-miR-3653	48	hsa-mir-3653	0.389795	0.204114	0.351282	0.0922213
hsa-miR-3656	93	hsa-mir-3656	-0.0680238	-0.334724	0.28367	0.595211
hsa-miR-365a-5p	4017	hsa-mir-365a	-0.0623964	-0.173853	0.194877	0.165323
hsa-miR-365a-3p	29370	hsa-mir-365a	0.0921529	-0.0592416	0.176371	0.232887
hsa-miR-365b-5p	396	hsa-mir-365b	0.0401565	0.0115498	0.118284	0.422491
hsa-miR-365b-3p	29380	hsa-mir-365b	0.0927583	-0.0579771	0.177216	0.233552
hsa-miR-3661	1152	hsa-mir-3661	1.14081	0.178697	0.221552	0.59631
hsa-miR-3662	55	hsa-mir-3662	0.0679256	-0.180137	0.0733676	0.862875
hsa-miR-3676-3p	164	hsa-mir-3676	0.702771	1.34471	0.137993	0.527996
hsa-miR-3687	146	hsa-mir-3687	0.414899	-0.211464	0.408986	0.266875
hsa-miR-374a-5p	979	hsa-mir-374a	-0.0891279	-0.314	0.604869	0.798657
hsa-miR-374a-3p	167	hsa-mir-374a	0.462527	-0.594078	0.50027	0.536146
hsa-miR-374b-5p	6770	hsa-mir-374b	0.914657	0.554657	0.172752	0.116644
hsa-miR-374b-3p	432	hsa-mir-374b	0.19781	-0.379954	0.39569	0.868233
hsa-miR-378a-5p	5218	hsa-mir-378a	0.295585	0.421724	0.0892022	0.152795
hsa-miR-378a-3p	509419	hsa-mir-378a	0.0475318	0.237868	0.213878	0.157929
hsa-miR-378b	117	hsa-mir-378b	-1.92609	-0.589422	0.685357	0.645821
hsa-miR-378c	11851	hsa-mir-378c	-0.0429118	0.27419	0.181507	0.116635
hsa-miR-378d	3084	hsa-mir-378d-1	0.0424484	0.472053	0.231268	0.0737186
hsa-miR-378d	3230	hsa-mir-378d-2	0.0649686	0.45547	0.231183	0.0758681
hsa-miR-378e	156	hsa-mir-378e	-0.0817425	1.11967	0.519623	0.301066
hsa-miR-378f	1469	hsa-mir-378f	0.032319	0.339941	0.0352042	0.282637
hsa-miR-378g	455	hsa-mir-378g	-0.0978662	0.230847	0.110999	0.0751861
hsa-miR-378i	15850	hsa-mir-378i	-0.160753	0.229211	0.138405	0.211485
hsa-miR-3909	5596	hsa-mir-3909	1.66782	0.815961	0.318643	0.912301
hsa-miR-3911	94	hsa-mir-3911	-0.822839	-0.229757	0.233902	0.324153
hsa-miR-3917	87	hsa-mir-3917	-0.508057	-0.100311	0.563586	0.578479
hsa-miR-3928	308	hsa-mir-3928	-1.07762	-0.860238	0.565685	0.287628
hsa-miR-3934-5p	1099	hsa-mir-3934	-0.230346	-0.317588	0.315971	0.301779
hsa-miR-3935	210	hsa-mir-3935	-1.59858	-0.972548	0.647967	0.656758
hsa-miR-3939	291	hsa-mir-3939	0.63815	0.0654179	0.359935	0.567551
hsa-miR-3940-3p	238	hsa-mir-3940	0.559054	0.0938878	0.378742	0.464768
hsa-miR-3944-5p	184	hsa-mir-3944	1.81277	0.735111	0.291903	0.593173
hsa-miR-421	9402	hsa-mir-421	0.492219	0.334247	0.283818	0.196056
hsa-miR-422a	386	hsa-mir-422a	0.351809	0.427419	0.256317	0.125323
hsa-miR-423-5p	104511	hsa-mir-423	0.387409	0.339322	0.149782	0.155376
hsa-miR-423-3p	344432	hsa-mir-423	0.413972	0.304915	0.149893	0.293113
hsa-miR-424-5p	1198	hsa-mir-424	-0.402795	0.773741	0.499422	0.436164
hsa-miR-424-3p	15482	hsa-mir-424	0.161181	0.265129	0.148762	0.251466
hsa-miR-425-5p	19368	hsa-mir-425	0.0451416	0.37564	0.0285498	0.129417
hsa-miR-425-3p	3568	hsa-mir-425	0.232844	0.280489	0.114924	0.277812
hsa-miR-4254	421	hsa-mir-4254	0.738931	0.660901	0.242813	0.965843
hsa-miR-4286	4074	hsa-mir-4286	-0.0781255	-0.0437371	0.454282	0.0469847
hsa-miR-4326	17572	hsa-mir-4326	0.2398	-0.121378	0.169824	0.655484
hsa-miR-4421	377	hsa-mir-4421	0.0116506	-0.467777	0.384936	0.359242
hsa-miR-4425	345	hsa-mir-4425	0.796282	0.822121	0.225883	0.941556
hsa-miR-4429	48	hsa-mir-4429	-0.219167	-0.207163	0.53769	0.522457
hsa-miR-4435	374	hsa-mir-4435-1	-0.15277	-0.0857859	0.354025	0.302375
hsa-miR-4435	374	hsa-mir-4435-2	-0.15277	-0.0857859	0.354025	0.302375
hsa-miR-4448	327	hsa-mir-4448	-0.764326	-0.0999939	0.439113	0.0717552
hsa-miR-4454	9501	hsa-mir-4454	-0.626759	-0.0271726	0.470513	0.625654
hsa-miR-4461	123	hsa-mir-4461	-0.892182	-0.139157	0.0841402	0.284634
hsa-miR-4467	169	hsa-mir-4467	0.881499	0.979887	0.294486	0.894296
hsa-miR-4473	2516	hsa-mir-4473	0.811717	0.626713	0.283459	0.48392
hsa-miR-4485	1094	hsa-mir-4485	-0.0785955	0.305115	0.100066	0.403348
hsa-miR-449c-5p	244	hsa-mir-449c	0.564348	0.660182	0.316982	0.113782
hsa-miR-4508	182	hsa-mir-4508	-0.673386	-0.592757	0.390247	0.653357
hsa-miR-450a-5p	2415	hsa-mir-450a-1	0.614507	0.67077	0.156928	0.14708
hsa-miR-450a-5p	2423	hsa-mir-450a-2	0.59814	0.645778	0.170347	0.154328
hsa-miR-450a-3p	168	hsa-mir-450a-2	0.9724	0.746864	0.349222	0.531317
hsa-miR-450b-5p	693	hsa-mir-450b	0.369994	0.212285	0.47024	0.809726
hsa-miR-4510	1016	hsa-mir-4510	-0.163909	-0.11235	0.561631	0.119715
hsa-miR-4511	138	hsa-mir-4511	0.683968	0.18949	0.480142	0.391794
hsa-miR-4512	103	hsa-mir-4512	0.168346	0.505736	0.803068	0.700872
hsa-miR-4516	189	hsa-mir-4516	-1.38413	-0.469734	0.498921	0.800868
hsa-miR-452-5p	44774	hsa-mir-452	0.177007	0.0204293	0.165637	0.255569
hsa-miR-4521	16298	hsa-mir-4521	0.203846	0.339001	0.0485139	0.345619
hsa-miR-454-5p	439	hsa-mir-454	0.331816	-0.0448097	0.0811843	0.226604
hsa-miR-454-3p	7469	hsa-mir-454	0.115421	0.356579	0.167529	0.344488
hsa-miR-455-5p	8435	hsa-mir-455	0.771539	0.766896	0.119295	0.270895
hsa-miR-455-3p	17907	hsa-mir-455	-0.35224	-0.517283	0.162138	0.07132
hsa-miR-4652-3p	120	hsa-mir-4652	0.563018	1.23043	0.221453	0.992073
hsa-miR-4659a-3p	481	hsa-mir-4659a	0.751964	0.573109	0.173905	0.608325
hsa-miR-466	60	hsa-mir-466	0.809626	-0.441199	0.909842	0.490779
hsa-miR-4661-5p	403	hsa-mir-4661	-0.266975	-0.659811	0.204868	0.617112
hsa-miR-4665-5p	146	hsa-mir-4665	0.428307	0.143362	0.104986	0.266368
hsa-miR-4671-5p	210	hsa-mir-4671	0.894104	0.6506	0.256168	0.172807
hsa-miR-4676-3p	234	hsa-mir-4676	0.827682	-0.073258	0.272152	0.290525
hsa-miR-4677-3p	1201	hsa-mir-4677	0.939916	0.953085	0.215457	0.256465
hsa-miR-4684-3p	529	hsa-mir-4684	0.767231	1.39916	0.280639	0.601164
hsa-miR-4687-5p	163	hsa-mir-4687	-0.508687	0.21588	0.60429	0.840723
hsa-miR-4687-3p	74	hsa-mir-4687	2.03464	0.300989	0.327187	0.225054
hsa-miR-4741	74	hsa-mir-4741	-0.427604	-1.1436	0.69932	0.571613
hsa-miR-4743-5p	19	hsa-mir-4743	-0.133136	0.0217538	0.751422	0.55611
hsa-miR-4746-5p	4413	hsa-mir-4746	1.32753	0.933183	0.317356	0.681919
hsa-miR-4755-5p	170	hsa-mir-4755	0.57517	0.601618	0.150933	0.867905
hsa-miR-4755-3p	56	hsa-mir-4755	0.896564	0.544877	0.382612	0.677116
hsa-miR-4768-5p	626	hsa-mir-4768	1.41602	0.337415	0.638225	0.48257
hsa-miR-4787-3p	96	hsa-mir-4787	1.22508	0.807625	0.601257	0.522621
hsa-miR-4792	11974	hsa-mir-4792	-1.06019	-0.688656	0.720219	0.426831
hsa-miR-4797-5p	40	hsa-mir-4797	0.569745	0.924867	0.721403	0.750932
hsa-miR-4804-5p	342	hsa-mir-4804	0.823021	-0.0387592	0.579742	0.449379
hsa-miR-4804-3p	71	hsa-mir-4804	0.619954	-0.0992066	0.656175	0.622855
hsa-miR-484	46665	hsa-mir-484	-0.0293239	-0.113344	0.099759	0.045534
hsa-miR-486-5p	40988	hsa-mir-486	-0.078291	0.391239	0.715471	0.289116
hsa-miR-497-5p	1407	hsa-mir-497	-0.418987	-0.55553	0.651266	0.579447
hsa-miR-5000-5p	35	hsa-mir-5000	-0.127281	-0.39147	0.368586	0.239347
hsa-miR-5001-3p	294	hsa-mir-5001	-0.470569	-0.288382	0.147281	0.28157
hsa-miR-500a-5p	1019	hsa-mir-500a	0.896063	0.450373	0.338275	0.400106
hsa-miR-500a-3p	25560	hsa-mir-500a	0.572661	0.297293	0.204507	0.474755
hsa-miR-500b	241	hsa-mir-500b	0.303647	0.341543	0.422275	0.1607
hsa-miR-501-5p	704	hsa-mir-501	1.14474	0.220366	0.521066	0.397852
hsa-miR-501-3p	4812	hsa-mir-501	0.662209	0.0608589	0.362378	0.339973
hsa-miR-5010-3p	148	hsa-mir-5010	-0.19346	0.205144	0.182603	0.331081
hsa-miR-502-3p	2880	hsa-mir-502	0.563658	0.139519	0.280339	0.500413
hsa-miR-503-5p	2725	hsa-mir-503	0.467254	0.513284	0.132251	0.0478633
hsa-miR-503-3p	127	hsa-mir-503	0.723987	0.916826	0.298384	0.12431
hsa-miR-505-5p	784	hsa-mir-505	-0.0214846	-0.0357387	0.195764	0.260487
hsa-miR-505-3p	11696	hsa-mir-505	-0.393128	-0.176646	0.177685	0.22281
hsa-miR-5096	167	hsa-mir-5096	-0.418342	-0.109411	0.154342	0.103315
hsa-miR-5100	1747	hsa-mir-5100	-0.211354	0.143634	0.271818	0.156811
hsa-miR-532-5p	22586	hsa-mir-532	0.967355	0.590451	0.397315	0.300258
hsa-miR-532-3p	1954	hsa-mir-532	0.697804	0.152719	0.307545	0.348949
hsa-miR-542-3p	288	hsa-mir-542	1.24604	0.50804	0.125882	0.397833
hsa-miR-548ap-5p	65	hsa-mir-548ap	1.13388	0.937759	0.171369	0.792951
hsa-miR-548aq-3p	38	hsa-mir-548aq	-0.0727371	0.747485	0.718236	0.692861
hsa-miR-548av-3p	268	hsa-mir-548av	1.00695	0.965431	0.418957	0.270077
hsa-miR-548ay-5p	305	hsa-mir-548ay	-0.130986	0.289489	0.670475	1.34302
hsa-miR-548ay-3p	140	hsa-mir-548ay	0.909017	1.48647	0.0377583	0.278345
hsa-miR-548e	257	hsa-mir-548e	0.971606	0.406901	0.287027	0.243943
hsa-miR-548h-3p	152	hsa-mir-548h-4	0.282348	0.33227	0.257755	0.379945
hsa-miR-548i	344	hsa-mir-548i-1	-0.333568	-0.68929	0.67292	0.672576
hsa-miR-548i	344	hsa-mir-548i-2	-0.333568	-0.68929	0.67292	0.672576
hsa-miR-548i	344	hsa-mir-548i-3	-0.333568	-0.68929	0.67292	0.672576
hsa-miR-548i	344	hsa-mir-548i-4	-0.333568	-0.68929	0.67292	0.672576
hsa-miR-548j	766	hsa-mir-548j	0.531844	0.544037	0.265494	0.541654
hsa-miR-548o-3p	7816	hsa-mir-548o	1.08999	0.593624	0.156495	0.506698
hsa-miR-548o-3p	7815	hsa-mir-548o-2	1.09131	0.593624	0.155821	0.506698
hsa-miR-548s	237	hsa-mir-548s	1.49606	0.864706	0.914334	0.742006
hsa-miR-548w	348	hsa-mir-548w	1.26447	0.752267	0.357434	0.296466
hsa-miR-548z	152	hsa-mir-548z	0.282348	0.33227	0.257755	0.379945
hsa-miR-550a-5p	2030	hsa-mir-550a-1	0.633633	0.388384	0.325476	0.331858
hsa-miR-550a-3p	1686	hsa-mir-550a-1	0.321941	0.394077	0.310678	0.246254
hsa-miR-550a-3-5p	2023	hsa-mir-550a-1	0.631229	0.388531	0.327063	0.334705
hsa-miR-550a-5p	2030	hsa-mir-550a-2	0.633633	0.388384	0.325476	0.331858
hsa-miR-550a-3p	1686	hsa-mir-550a-2	0.321941	0.394077	0.310678	0.246254
hsa-miR-550a-3-5p	2023	hsa-mir-550a-2	0.631229	0.388531	0.327063	0.334705
hsa-miR-550a-3p	1686	hsa-mir-550a-3	0.321941	0.394077	0.310678	0.246254
hsa-miR-550a-3-5p	250	hsa-mir-550a-3	0.699292	0.551179	0.327273	0.21604
hsa-miR-551b-5p	309	hsa-mir-551b	-0.00141639	0.20645	0.40339	0.103624
hsa-miR-5581-3p	218	hsa-mir-5581	-0.0795736	-0.290665	0.545373	0.548246
hsa-miR-5585-3p	90	hsa-mir-5585	0.176026	0.257437	0.425526	0.518194
hsa-miR-5701	10603	hsa-mir-5701-1	-0.179691	-0.0796834	0.171095	0.294663
hsa-miR-5701	10603	hsa-mir-5701-2	-0.179691	-0.0796834	0.171095	0.294663
hsa-miR-574-5p	25536	hsa-mir-574	0.72895	0.371736	0.340705	0.367208
hsa-miR-574-3p	20774	hsa-mir-574	0.505887	0.17742	0.297535	0.391585
hsa-miR-576-5p	2935	hsa-mir-576	1.0855	0.99976	0.203933	0.43578
hsa-miR-577	4243	hsa-mir-577	1.25781	0.685123	0.430561	0.271192
hsa-miR-584-5p	6130	hsa-mir-584	0.824459	0.967256	0.251855	0.277298
hsa-miR-589-5p	61493	hsa-mir-589	0.580083	0.607594	0.197244	0.422413
hsa-miR-589-3p	5073	hsa-mir-589	0.439748	0.763913	0.178122	0.454263
hsa-miR-6087	20395	hsa-mir-6087	-0.946187	-0.0325698	0.766286	1.06181
hsa-miR-615-5p	218	hsa-mir-615	1.21103	0.756224	0.132968	0.230103
hsa-miR-615-3p	38482	hsa-mir-615	0.944349	0.513965	0.177622	0.215884
hsa-miR-616-3p	113	hsa-mir-616	0.866116	0.190522	0.285272	0.564968
hsa-miR-625-5p	1587	hsa-mir-625	0.70406	0.512588	0.224624	0.192278
hsa-miR-625-3p	3600	hsa-mir-625	0.410443	0.176627	0.16038	0.239788
hsa-miR-628-5p	551	hsa-mir-628	0.214656	0.696666	0.235825	0.305013
hsa-miR-628-3p	968	hsa-mir-628	0.656636	0.586358	0.188419	0.422072
hsa-miR-629-5p	49827	hsa-mir-629	1.20428	0.930156	0.231017	0.684482
hsa-miR-629-3p	1727	hsa-mir-629	0.837113	0.746452	0.344691	0.584045
hsa-miR-636	87	hsa-mir-636	-0.0791442	0.367024	0.877381	0.144056
hsa-miR-642a-5p	121	hsa-mir-642a	1.41158	0.482664	0.573563	0.629572
hsa-miR-643	112	hsa-mir-643	0.262498	0.060517	0.591612	0.434514
hsa-miR-6500-3p	563	hsa-mir-6500	0.155632	-0.351587	0.642257	0.303345
hsa-miR-6501-5p	98	hsa-mir-6501	-0.376075	-0.297472	0.371832	0.462918
hsa-miR-651	346	hsa-mir-651	0.891118	0.661921	0.293129	0.630746
hsa-miR-6511a-3p	140	hsa-mir-6511a-1	-0.293222	-1.14201	0.183632	0.4717
hsa-miR-6511a-3p	140	hsa-mir-6511a-2	-0.293222	-1.14201	0.183632	0.4717
hsa-miR-6511a-3p	140	hsa-mir-6511a-3	-0.293222	-1.14201	0.183632	0.4717
hsa-miR-6511a-3p	140	hsa-mir-6511a-4	-0.293222	-1.14201	0.183632	0.4717
hsa-miR-6511b-3p	204	hsa-mir-6511b-1	-0.112159	-0.127905	0.45743	0.336073
hsa-miR-6515-5p	45	hsa-mir-6515	0.292101	-1.00278	0.525371	0.0698305
hsa-miR-652-5p	44	hsa-mir-652	-0.113419	-0.221083	0.192715	0.461904
hsa-miR-652-3p	6095	hsa-mir-652	0.151601	0.313418	0.148177	0.175568
hsa-miR-660-5p	2759	hsa-mir-660	0.532016	0.421413	0.30618	0.501887
hsa-miR-660-3p	60	hsa-mir-660	0.107717	0.711687	0.363289	0.363032
hsa-miR-663a	145	hsa-mir-663a	-0.662953	-0.309659	0.783006	0.270567
hsa-miR-664a-3p	1470	hsa-mir-664a	-0.670203	-0.678577	0.243337	0.252599
hsa-miR-664b-3p	175	hsa-mir-664b	-0.0969903	0.463548	0.310121	0.682678
hsa-miR-671-5p	2448	hsa-mir-671	0.592669	0.612874	0.307192	0.0884207
hsa-miR-671-3p	16267	hsa-mir-671	0.360662	0.25068	0.150389	0.267991
hsa-miR-6716-3p	69	hsa-mir-6716	-0.267806	0.147725	0.234902	0.247296
hsa-miR-6720-3p	1259	hsa-mir-6720	0.579895	0.517327	0.146612	0.256876
hsa-miR-6724-5p	112	hsa-mir-6724	0.136873	-0.0843864	0.73077	0.34635
hsa-miR-7-5p	38598	hsa-mir-7-1	0.00762745	-0.233319	0.140728	0.248335
hsa-miR-7-1-3p	565	hsa-mir-7-1	-0.190393	-0.468675	0.267441	0.245416
hsa-miR-7-5p	37895	hsa-mir-7-2	0.00686038	-0.218691	0.139356	0.244093
hsa-miR-7-5p	37893	hsa-mir-7-3	0.00830181	-0.214988	0.139761	0.243349
hsa-miR-744-5p	36289	hsa-mir-744	0.341164	0.110145	0.184552	0.21755
hsa-miR-744-3p	433	hsa-mir-744	0.336373	-0.152272	0.213079	0.604792
hsa-miR-760	2426	hsa-mir-760	0.720625	0.395539	0.312645	0.741535
hsa-miR-766-3p	1788	hsa-mir-766	1.02742	0.824453	0.337248	0.270822
hsa-miR-767-5p	21927	hsa-mir-767	0.203774	0.0514205	0.145877	0.232597
hsa-miR-767-3p	757	hsa-mir-767	-0.0233457	0.304721	0.220055	0.260985
hsa-miR-769-5p	32604	hsa-mir-769	0.942513	1.58325	0.274031	0.442265
hsa-miR-769-3p	618	hsa-mir-769	-0.617357	-0.241295	0.297809	0.0339362
hsa-miR-873-5p	1108	hsa-mir-873	0.0876814	0.205279	0.281665	0.424523
hsa-miR-873-3p	4763	hsa-mir-873	-0.0175267	0.426614	0.386801	0.382515
hsa-miR-874	2259	hsa-mir-874	0.071395	0.0107973	0.348786	0.357449
hsa-miR-877-5p	4370	hsa-mir-877	0.0471619	0.292674	0.246878	0.062549
hsa-miR-877-3p	94	hsa-mir-877	-0.265068	0.87443	0.601535	0.582082
hsa-miR-92a-1-5p	2842	hsa-mir-92a-1	-0.62024	-0.628619	0.31947	0.278116
hsa-miR-92a-3p	2890620	hsa-mir-92a-1	-0.326782	-0.420611	0.0750832	0.109354
hsa-miR-92a-3p	2656940	hsa-mir-92a-2	-0.322589	-0.418422	0.0771126	0.109174
hsa-miR-92b-5p	3782	hsa-mir-92b	-0.117012	-0.394843	0.162072	0.233061
hsa-miR-92b-3p	800253	hsa-mir-92b	0.0220656	-0.291695	0.117766	0.178116
hsa-miR-93-5p	214030	hsa-mir-93	-0.20004	0.129864	0.0307888	0.0249759
hsa-miR-93-3p	1492	hsa-mir-93	-0.176891	0.215293	0.151046	0.295513
hsa-miR-933	144	hsa-mir-933	0.280899	-0.0636335	0.194855	0.455317
hsa-miR-935	3595	hsa-mir-935	0.969396	1.74365	0.411458	0.414803
hsa-miR-937-3p	223	hsa-mir-937	0.532261	0.401479	0.402767	0.469576
hsa-miR-939-5p	52	hsa-mir-939	0.586775	-0.365615	1.02836	0.390439
hsa-miR-940	394	hsa-mir-940	0.177225	0.116071	0.210554	0.151327
hsa-miR-941	286708	hsa-mir-941-1	1.00174	0.696012	0.238076	0.52125
hsa-miR-941	286708	hsa-mir-941-2	1.00174	0.696012	0.238076	0.52125
hsa-miR-941	286708	hsa-mir-941-2	1.00174	0.696012	0.238076	0.52125
hsa-miR-941	286708	hsa-mir-941-3	1.00174	0.696012	0.238076	0.52125
hsa-miR-941	286708	hsa-mir-941-3	1.00174	0.696012	0.238076	0.52125
hsa-miR-941	286708	hsa-mir-941-4	1.00174	0.696012	0.238076	0.52125
hsa-miR-941	286708	hsa-mir-941-4	1.00174	0.696012	0.238076	0.52125
hsa-miR-942	6063	hsa-mir-942	0.633498	0.449829	0.224288	0.630214
hsa-miR-95	4759	hsa-mir-95	0.0568953	-0.171826	0.273894	0.545265
hsa-miR-96-5p	678	hsa-mir-96	-0.0419671	0.0865324	0.442215	0.354496
hsa-miR-98-5p	158995	hsa-mir-98	0.183421	0.242056	0.0951542	0.396563
hsa-miR-99a-5p	172925	hsa-mir-99a	0.286549	0.288402	0.116819	0.036569
hsa-miR-99a-3p	3109	hsa-mir-99a	0.221183	0.135297	0.289501	0.0830782
hsa-miR-99b-5p	458933	hsa-mir-99b	0.6226	0.722553	0.101155	0.0637749
hsa-miR-99b-3p	16716	hsa-mir-99b	0.715614	0.792849	0.0311631	0.074989
